# Supplementary material for: Genome-wide association scan and phased haplotype construction for quantitative trait loci affecting boar taint in three pig breeds
Source: BMC Genomics. 2012 Jan 13;13:22. doi: 10.1186/1471-2164-13-22 (PMC3315726; doi:10.1186/1471-2164-13-22)
Supplement: Additional file 1 — All quantitative trait loci, including SNPs selected for the haplotype analysis, identified using QTDT and PLINK. The file contains information about breed, trait, SNPs, Sus scrofa chromosome and position. [file 1471-2164-13-22-S1.XLS]

## Sheet: SNPset_29092011
Breed	Trait	SNP	Chromosome	Position
DD	skatole	ASGA0094824	3	16518096
DD	skatole	ASGA0085187	3	18738933
DD	skatole	ALGA0116808	3	18943500
DD	skatole	DIAS0001357	3	19077361
DD	skatole	ASGA0099267	3	19422059
DD	skatole	H3GA0053226	3	19531641
DD	skatole	H3GA0008959	3	19584531
DD	skatole	ASGA0013728	3	19615749
DD	skatole	ASGA0093387	3	20512771
DD	skatole	ASGA0101047	3	20520800
DD	andro	ASGA0015813	3	113993186
DD	andro	MARC0080852	3	114049816
DD	andro	MARC0045443	3	114051402
DD	andro	ASGA0015824	3	114514590
DD	andro	ALGA0021059	3	119747981
DD	andro	ASGA0016211	3	119819616
DD	andro	ASGA0016214	3	119968785
DD	andro	ALGA0021085	3	119979785
DD	andro	ALGA0021078	3	120040758
DD	andro	ALGA0114071	3	120072773
DD	andro	ALGA0108901	3	122586332
DD	andro	ALGA0103214	3	122620422
DD	skatole	INRA0019263	5	42428202
DD	skatole	MARC0037200	5	42444074
DD	skatole	ALGA0031790	5	42523833
DD	skatole	H3GA0016263	5	42944958
DD	skatole	ALGA0119084	5	43144812
DD	skatole	ALGA0031798	5	43592452
DD	skatole	ALGA0031802	5	44469443
DD	S-I-index	ASGA0085273	5	18728561
DD	S-I-index	ASGA0024925	5	18851491
DD	S-I-index	DIAS0003243	5	18902430
DD	S-I-index	ASGA0024943	5	18937770
DD	S-I-index	ALGA0031033	5	18962400
DD	andro	H3GA0053551	6	75721393
DD	andro	ALGA0116054	6	76056294
DD	andro	ASGA0097151	6	76447532
DD	andro	ALGA0123118	6	76450290
DD	indole	ALGA0056626	10a	7793522
DD	indole	ASGA0046066	10a	7841461
DD	indole	MARC0029459	10a	7961266
DD	indole	ASGA0046081	10a	7983006
DD	indole	H3GA0029058	10a	8068429
DD	indole	ASGA0092473	10a	16592329
DD	indole	ALGA0119392	10a	16597149
DD	indole	ALGA0118632	10a	16603447
DD	indole	H3GA0056382	10a	16736376
DD	indole	ASGA0046808	10a	18265139
DD	indole	H3GA0030245	10b	52066694
DD	indole	ALGA0059061	10b	52086806
DD	indole	ALGA0059066	10b	52109172
DD	indole	MARC0063711	10b	52587769
DD	indole	ASGA0090802	10b	52724584
DD	indole	ASGA0094083	10b	52741157
DD	indole	ALGA0059163	10b	54458472
DD	indole	DIAS0002143	10b	54476999
DD	indole	DIAS0004577	10b	54688276
DD	indole	MARC0091591	10b	55350465
DD	indole	MARC0036135	10b	55403466
DD	indole	ASGA0082616	10b	62985159
DD	indole	MARC0064770	10b	63123422
DD	indole	ASGA0048522	10b	63341757
DD	indole	ASGA0048537	10b	63550536
DD	andro	H3GA0034325	12	41209040
DD	andro	ASGA0054467	12	41225992
DD	andro	ASGA0054460	12	41285935
DD	andro	ALGA0066628	12	45304616
DD	andro	MARC0053692	12	45873605
DD	andro	ALGA0104212	12	46023413
DD	andro	DIAS0000896	12	46023783
DD	andro	ASGA0099496	12	46043091
DD	andro	ASGA0105709	12	46114836
DD	andro	ALGA0075845	14	19421502
DD	andro	MARC0091950	14	19493821
DD	andro	DRGA0013685	14	19648723
DD	andro	ALGA0075906	14	19994118
DD	andro	MARC0073645	14	20230236
DD	andro	H3GA0039223	14	20322419
DD	andro	ASGA0089069	14	20403292
DD	andro	ASGA0061887	14	20785810
DD	andro	M1GA0018327	14	21135770
DD	andro	ASGA0061913	14	21214178
DD	andro	DRGA0013705	14	21543735
DD	andro	ASGA0061922	14	21826779
LL	andro	H3GA0003011	1	164281927
LL	andro	ALGA0006427	1	165256053
LL	andro	ALGA0006425	1	165280660
LL	andro	ASGA0004896	1	165539859
LL	andro	ASGA0004900	1	166126747
LL	andro	ALGA0006442	1	166282943
LL	andro	M1GA0002968	2a	85522276
LL	andro	ASGA0010657	2a	87024985
LL	andro	ASGA0010665	2a	87274313
LL	andro	H3GA0006999	2a	87375754
LL	andro	ALGA0105109	2a	95158913
LL	andro	MARC0014712	2a	98469996
LL	andro	ALGA0014689	2a	106398339
LL	andro	ALGA0016395	2b	142568800
LL	andro	ASGA0012391	2b	143422976
LL	andro	H3GA0053937	2b	143670736
LL	andro	CAIL0000146	2b	144806633
LL	andro	H3GA0056614	2b	144810901
LL	andro	MARC0069164	2b	144814030
LL	S-I-index	ASGA0017421	4	4503126
LL	S-I-index	MARC0066013	5	62442548
LL	S-I-index	MARC0014309	5	67063152
LL	S-I-index	H3GA0016877	5	78589299
LL	S-I-index	ALGA0033091	5	82372128
LL	S-I-index	ALGA0122851	5	82471241
LL	S-I-index	MARC0064595	5	82472616
LL	S-I-index	ASGA0026433	5	83293748
LL	S-I-index	ASGA0095665	5	87290268
LL	S-I-index	ALGA0033240	5	87384956
LL	S-I-index	ASGA0106278	5	88563460
LL	andro	MARC0069481	5	9594160
LL	andro	ASGA0024315	5	9646153
LL	andro	ASGA0024381	5	10378888
LL	andro	M1GA0007649	5	15533196
LL	andro	ALGA0030842	5	16133860
LL	andro	ASGA0024862	5	18409498
LL	andro	DIAS0000646	5	18447145
LL	indole	MARC0078045	5	93109565
LL	indole	MARC0024379	5	93308739
LL	indole	H3GA0056480	5	93321448
LL	indole	ALGA0033465	5	93897156
LL	indole	DIAS0001944	5	96178617
LL	indole	DIAS0003042	5	96275343
LL	indole	ASGA0026782	5	97876491
LL	indole	ASGA0029653	6	134141212
LL	indole	MARC0101013	6	134910744
LL	indole	H3GA0053642	6	134996262
LL	indole	MARC0026985	6	135167393
LL	indole	ALGA0037261	6	139874941
LL	indole	H3GA0019026	6	139912030
LL	indole	DIAS0004575	6	139944610
LL	indole	MARC0005246	6	139965281
LL	indole	ALGA0037277	6	140025835
LL	indole	ASGA0090175	6	140080014
LL	indole	ALGA0037290	6	140591619
LL	andro	ALGA0037912	7	2451583
LL	andro	ALGA0038883	7	16239030
LL	andro	DRGA0007336	7	22412587
LL	andro	ASGA0032123	7	29871504
LL	andro	DRGA0007396	7	30036470
LL	andro	ASGA0032595	7	36497447
LL	andro	MARC0008120	7	37812059
LL	andro	H3GA0020952	7	38910959
LL	andro	DIAS0000130	7	39089446
LL	andro	H3GA0021006	7	39734366
LL	andro	ASGA0032827	7	39842552
LL	andro	ALGA0040598	7	39906049
LL	andro	ASGA0032851	7	39985341
LL	andro	ALGA0040637	7	40375240
LL	andro	ASGA0032902	7	40421095
LL	andro	ASGA0049515	11	6160403
LL	andro	H3GA0031157	11	6210458
LL	andro	M1GA0014832	11	6233577
LL	andro	SIRI0001325	11	6410904
LL	andro	M1GA0014839	11	6640180
LL	andro	ALGA0060579	11	6844964
LL	andro	H3GA0031192	11	6926964
LL	andro	ASGA0049546	11	7107085
LL	andro	MARC0100381	11	7233392
LL	andro	ASGA0049553	11	7290288
LL	andro	ASGA0049601	11	8538050
LL	S-I-index	ALGA0037853	7	425813
LL	S-I-index	DIAS0000302	7	27986236
LL	S-I-index	ALGA0040303	7	35741543
LL	S-I-index	ASGA0032668	7	37543787
LL	S-I-index	M1GA0010036	7	37602727
LL	S-I-index	ALGA0040423	7	37731039
LL	S-I-index	ALGA0040427	7	37967688
LL	indole	ASGA0055217	12	57854860
LL	indole	DIAS0000860	12	57903497
LL	indole	H3GA0034898	12	58042104
LL	indole	H3GA0034902	12	58063940
LL	indole	ASGA0055250	12	58093584
LL	indole	ASGA0055256	12	58105209
LL	indole	DIAS0003976	12	58130529
LL	indole	DIAS0000861	12	58132273
LL	indole	ASGA0103361	12	58297573
LL	indole	ASGA0096690	12	58429105
LL	indole	ASGA0094543	12	58429469
LL	indole	ALGA0114393	12	58472958
LL	skatole	MARC0052220	13	119979487
LL	skatole	MARC0044183	13	140611185
LL	skatole	MARC0064617	13	140665081
LL	skatole	ASGA0058853	13	141529943
LL	skatole	ALGA0072168	13	147489927
LL	skatole	ALGA0123379	13	148160860
LL	skatole	DIAS0001553	13	148184451
LL	skatole	ALGA0072320	13	155386978
LL	skatole	ALGA0072345	13	156966035
LL	skatole	ASGA0059108	13	157051655
LL	skatole	ASGA0094530	13	157148519
LL	skatole	MARC0036265	13	157429835
LL	skatole	ALGA0072365	13	157593760
LL	skatole	MARC0109760	13	158287470
LL	skatole	ASGA0059121	13	158565540
LL	skatole	MARC0110861	13	158591085
LL	skatole	ASGA0059122	13	158682034
LL	skatole	MARC0028137	13	158829452
LL	skatole	ASGA0059131	13	158935419
LL	skatole	ASGA0059137	13	159375306
LL	skatole	ALGA0072425	13	159407742
LL	skatole	ASGA0059153	13	160014164
LL	skatole	MARC0041134	13	161588694
LL	skatole	MARC0053895	13	161698182
LL	skatole	H3GA0037527	13	162011125
LL	S-I-index	ASGA0068011	14	149608117
LL	S-I-index	M1GA0019792	14	149640577
LL	S-I-index	MARC0061198	14	150832075
LL	S-I-index	M1GA0019879	14	151031138
LL	S-I-index	ASGA0068134	14	151139579
LL	S-I-index	DIAS0001635	14	151212549
LL	S-I-index	ASGA0068208	14	151473670
LL	S-I-index	H3GA0043533	14	151548786
LL	S-I-index	INRA0048593	14	151739531
LL	S-I-index	MARC0073430	14	152179998
LL	S-I-index	M1GA0020074	14	152454556
LL	S-I-index	MARC0028756	14	152480649
LL	S-I-index	M1GA0020080	14	152501052
LL	S-I-index	MARC0090806	14	152565291
LL	S-I-index	M1GA0020100	14	152728015
LL	S-I-index	ALGA0083382	14	152748114
LL	S-I-index	INRA0048613	14	152769274
LL	S-I-index	M1GA0020121	14	152887823
LL	S-I-index	INRA0048614	14	152927202
LL	S-I-index	ALGA0083385	14	152978032
LL	S-I-index	MARC0033858	14	153153937
LL	S-I-index	M1GA0020152	14	153180917
LL	S-I-index	UMB10000045	14	153479007
LL	S-I-index	M1GA0020167	14	153745117
LL	indole	MARC0061198	14	150832075
LL	indole	DIAS0001635	14	151212549
LL	indole	H3GA0043535	14	151585399
LL	indole	H3GA0043571	14	151637958
LL	indole	H3GA0043574	14	151653110
LL	indole	INRA0048593	14	151739531
LL	indole	ASGA0068236	14	151808711
LL	indole	MARC0046078	14	151959908
LL	indole	MARC0013297	14	152178695
LL	indole	MARC0073430	14	152179998
LL	indole	ALGA0109287	14	152246889
LL	indole	ASGA0068255	14	152322517
LL	indole	ALGA0083365	14	152337580
LL	indole	M1GA0020074	14	152454556
LL	indole	MARC0028756	14	152480649
LL	indole	M1GA0020100	14	152728015
LL	indole	ALGA0083382	14	152748114
LL	indole	INRA0048613	14	152769274
LL	indole	INRA0048622	14	153114160
LL	indole	M1GA0020152	14	153180917
LL	indole	ASGA0068302	14	153194816
LL	indole	H3GA0043620	14	153244321
LL	indole	UMB10000045	14	153479007
LL	indole	H3GA0043634	14	153786701
LL	andro	ASGA0093632	17	38828400
LL	andro	H3GA0055136	17	38842801
LL	andro	ALGA0094711	17	39945567
LL	andro	ALGA0095648	17	56870495
LL	andro	DIAS0001429	17	57225836
LL	andro	ASGA0077572	17	58930019
LL	andro	MARC0082722	17	58951531
LL	andro	MARC0085465	17	59314456
LL	andro	ASGA0077668	17	59618294
LL	andro	ALGA0095873	17	59972285
LL	indole	ALGA0113804	15	2724693
LL	indole	ALGA0113899	15	2835702
LL	indole	DRGA0017524	15	2841390
LL	indole	ALGA0120207	15	2955154
LL	indole	ASGA0098801	15	2977254
LL	indole	ALGA0083443	15	4061932
LL	indole	H3GA0043647	15	4086463
LL	indole	MARC0114599	15	4288944
LL	indole	MARC0069829	15	4391386
LL	indole	DRGA0014794	15	4432267
LL	indole	ALGA0083473	15	4475467
LL	indole	H3GA0043656	15	4498840
LL	indole	INRA0048834	15	14037489
LL	indole	ALGA0084009	15	17108725
LL	indole	ALGA0084012	15	17193530
LL	indole	ALGA0084043	15	17531001
LL	indole	ALGA0084052	15	17709264
LL	indole	ASGA0104534	15	17767155
YY	skatole	MARC0091139	1	9775633
YY	skatole	ALGA0001154	1	15880658
YY	skatole	MARC0032404	1	15923815
YY	skatole	ALGA0001163	1	15995174
YY	skatole	ALGA0001182	1	16058754
YY	skatole	MARC0057601	1	16134954
YY	skatole	ASGA0001176	1	16179117
YY	skatole	ASGA0001297	1	17474083
YY	skatole	ALGA0001286	1	17491347
YY	skatole	ASGA0001308	1	17519278
YY	skatole	ASGA0101798	2	42505097
YY	skatole	ALGA0103472	2	42566864
YY	skatole	ALGA0114702	2	42591187
YY	skatole	H3GA0006585	2	42739616
YY	skatole	ALGA0013255	2	42810617
YY	skatole	ALGA0013323	2	43071733
YY	skatole	MARC0021626	2	43108553
YY	skatole	ASGA0103977	2	43142082
YY	skatole	ASGA0103590	2	44089320
YY	skatole	MARC0085978	2	44112663
YY	skatole	H3GA0006633	2	44140131
YY	skatole	M1GA0002875	2	44417776
YY	skatole	ASGA0010162	2	44654847
YY	skatole	ASGA0010202	2	44889367
YY	skatole	ASGA0010215	2	45133005
YY	skatole	MARC0031177	2	45171762
YY	skatole	ASGA0010247	2	45714362
YY	skatole	ASGA0010249	2	45910704
YY	skatole	ALGA0013495	2	46113116
YY	skatole	DRGA0002977	2	46154353
YY	skatole	ASGA0084531	2	46275391
YY	skatole	ASGA0093597	2	49595104
YY	skatole	MARC0056385	2	50166947
YY	skatole	ASGA0031989	7	27389450
YY	skatole	ALGA0039771	7	29237764
YY	skatole	MARC0077442	7	29912943
YY	skatole	ASGA0032135	7	29960297
YY	skatole	ASGA0032151	7	30435295
YY	skatole	MARC0001745	7	33264562
YY	S-I-index	ASGA0035348	7	98947345
YY	S-I-index	M1GA0010603	7	99033491
YY	S-I-index	INRA0027475	7	99096187
YY	S-I-index	H3GA0022548	7	99291560
YY	S-I-index	ALGA0043803	7	99842234
YY	S-I-index	ALGA0043835	7	100038090
YY	S-I-index	ALGA0043837	7	100079699
YY	S-I-index	ALGA0043839	7	100145025
YY	S-I-index	H3GA0022589	7	100256882
YY	S-I-index	ASGA0035426	7	100562046
YY	S-I-index	DIAS0002974	7	100617718
YY	S-I-index	DIAS0003764	7	100617718
YY	S-I-index	M1GA0010629	7	100677301
YY	S-I-index	ALGA0043870	7	101045944
YY	S-I-index	DRGA0008013	7	101068511
YY	S-I-index	ASGA0035453	7	101548659
YY	skatole	ALGA0119045	9	15055544
YY	skatole	ASGA0081936	9	15058814
YY	skatole	ASGA0100130	9	29535908
YY	skatole	ASGA0104946	9	29541183
YY	skatole	ALGA0052075	9	29645975
YY	skatole	ALGA0052110	9	29903968
YY	skatole	ASGA0042270	9	30246115
YY	skatole	H3GA0054187	9	30292301
YY	skatole	ASGA0104182	9	30319464
YY	skatole	SIRI0001302	9	30445501
YY	skatole	ASGA0042305	9	30539417
YY	skatole	ASGA0090884	10	19220779
YY	skatole	ASGA0092685	10	19265738
YY	skatole	ALGA0117130	10	19265989
YY	skatole	MARC0031743	10	19292946
YY	skatole	ALGA0123948	10	19403774
YY	skatole	ASGA0046853	10	20102977
YY	skatole	M1GA0013848	10	20147006
YY	skatole	ALGA0057529	10	20206683
YY	skatole	ALGA0116707	10	21021883
YY	skatole	DRGA0017523	10	21029574
YY	skatole	H3GA0029533	10	21904762
YY	skatole	ALGA0057679	10	22010653
YY	andro	ASGA0088514	11	78672987
YY	andro	MARC0081970	11	78713000
YY	andro	ALGA0063702	11	78885623
YY	andro	ALGA0063752	11	79622780
YY	andro	ASGA0051894	11	80006950
YY	skatole	H3GA0056346	12	20565827
YY	skatole	ALGA0116215	12	29700164
YY	skatole	ASGA0053947	12	30710905
YY	skatole	ASGA0053996	12	32226567
YY	skatole	ALGA0115190	12	32445412
YY	skatole	ASGA0054011	12	32490691
YY	skatole	ASGA0054019	12	32590626
YY	skatole	MARC0071015	12	32626373
YY	skatole	ASGA0054033	12	32777302
YY	skatole	MARC0031396	12	33279167
YY	skatole	ALGA0065979	12	33309116
YY	skatole	MARC0113412	12	33651096
YY	skatole	ASGA0054522	12	42627250
YY	skatole	MARC0044698	12	42662360
YY	skatole	ALGA0066401	12	42685839
YY	skatole	ALGA0116623	12	42763181
YY	skatole	ASGA0094856	12	42925986
YY	skatole	ALGA0113825	12	42937184
YY	skatole	M1GA0024416	12	42953473
YY	andro	ASGA0050851	11a	52218025
YY	andro	MARC0025052	11a	52861077
YY	andro	MARC0039067	11a	52897452
YY	andro	INRA0036435	11a	53113800
YY	andro	ALGA0062293	11a	53505142
YY	andro	ALGA0062294	11a	53517191
YY	skatole	ALGA0074155	14	545624
YY	skatole	ALGA0075048	14	10762941
YY	skatole	ASGA0061288	14	11920552
YY	skatole	ASGA0061369	14	12524352
YY	skatole	ALGA0116324	14	12576281
YY	skatole	ALGA0075317	14	12813949
YY	skatole	ALGA0075342	14	12858185
YY	skatole	MARC0040875	14	12893829
YY	skatole	ALGA0075387	14	13059395
YY	skatole	ALGA0075436	14	13324570
YY	skatole	M1GA0018341	14	22097098
YY	indole	ALGA0083165	14	149326858
YY	indole	H3GA0043424	14	150711220
YY	indole	M1GA0019894	14	151084301
YY	indole	MARC0061806	14	151437215
YY	indole	ALGA0113704	14	151917336
YY	indole	MARC0070268	14	151979058
YY	indole	MARC0013297	14	152178695
YY	indole	ASGA0068255	14	152322517
YY	indole	M1GA0020074	14	152454556
YY	indole	MARC0028756	14	152480649
YY	indole	SIRI0000194	14	153477447
YY	indole	ASGA0068311	14	153593300
YY	andro	ALGA0082094	14	138164345
YY	andro	DRGA0015431	15	125515573
YY	andro	ASGA0070413	15	125651262
YY	andro	ALGA0086840	15	125706088
YY	andro	H3GA0045422	15	145990749
YY	andro	ALGA0088237	15	148849889
YY	andro	ASGA0095426	15	149495040
YY	skatole	H3GA0044739	15	107747651
YY	skatole	MARC0064959	15	108002607
YY	skatole	ASGA0070202	15	108309832
YY	skatole	ALGA0086470	15	108332371
YY	skatole	ALGA0086471	15	108382488
YY	skatole	H3GA0044744	15	108837765
YY	skatole	CASI0005862	15	108889049
YY	skatole	ASGA0070209	15	109722443
YY	skatole	ALGA0086487	15	110520682
YY	skatole	ALGA0086494	15	111179706
YY	skatole	MARC0011300	15	111364350
YY	skatole	MARC0025203	15	111559663
YY	skatole	ALGA0086503	15	111629589
YY	skatole	ALGA0086509	15	111751604
YY	skatole	MARC0006990	15	111789220
YY	skatole	INRA0049961	15	111811946
YY	skatole	H3GA0044808	15	119091882
YY	skatole	ASGA0091417	15	119227102
YY	skatole	MARC0089453	15	119332352
YY	skatole	MARC0049363	15	119580337
YY	skatole	MARC0049599	15	119659651
YY	skatole	DRGA0015354	15	119716708
YY	skatole	DRGA0017590	15	119748732
YY	skatole	ALGA0108737	15	119791156
YY	skatole	MARC0014655	16	1189744
YY	skatole	ASGA0071865	16	1449532
YY	skatole	MARC0021792	16	2618901
YY	skatole	ASGA0071899	16	3010729
YY	skatole	H3GA0045785	16	3052031
YY	skatole	ALGA0088604	16	3066482
YY	skatole	ALGA0088712	16	4700239
YY	S-I-index	MARC0021944	6a	75839277
YY	S-I-index	ASGA0104276	6a	75849745
YY	S-I-index	H3GA0053444	6a	75892577
YY	S-I-index	ASGA0089070	6a	75914087
YY	S-I-index	ASGA0091476	6a	75952940
YY	S-I-index	ALGA0116054	6a	76056294
YY	S-I-index	ALGA0105614	6a	76094813
YY	S-I-index	MARC0055894	6a	76252997
YY	S-I-index	ASGA0101699	6a	76292058
YY	S-I-index	ASGA0028695	6a	76754251
YY	S-I-index	ALGA0105183	6a	77561731
YY	S-I-index	MARC0003453	6a	77637433
YY	S-I-index	ASGA0093395	6a	78509106
YY	S-I-index	ALGA0119406	6a	78518008
YY	S-I-index	ASGA0092734	6a	80408478
YY	S-I-index	ASGA0090495	6b	155897700
YY	S-I-index	M1GA0025526	6b	157089513
YY	S-I-index	MARC0113629	6b	157089700
YY	S-I-index	H3GA0052806	6b	157353284
YY	S-I-index	MARC0034540	6b	157359547
YY	S-I-index	ASGA0103354	6b	157367106
YY	S-I-index	MARC0072411	6b	157413427
YY	S-I-index	ASGA0030388	6b	157469958
YY	S-I-index	MARC0033886	6b	157529157
YY	S-I-index	MARC0013985	6b	157734284
YY	S-I-index	ALGA0047530	8	35328782
YY	S-I-index	ASGA0093261	8	36972920
YY	S-I-index	ASGA0092631	8	37419370
YY	S-I-index	H3GA0024780	8	37458548
YY	S-I-index	ALGA0047617	8	37492469
YY	S-I-index	DRGA0008548	8	38293278
YY	S-I-index	ALGA0111622	8	39153314
YY	S-I-index	DRGA0008564	8	39826629
YY	S-I-index	ASGA0038709	8	39841264
YY	S-I-index	ALGA0047689	8	39851408
YY	S-I-index	ALGA0047680	8	40051646
YY	andro	MARC0016326	12	36071962
YY	andro	ASGA0054362	12	36104874
YY	andro	ALGA0066214	12	36127718
YY	andro	MARC0039239	12	36700506
YY	andro	ASGA0103400	12	36811244
YY	andro	H3GA0034269	12	37322601
YY	andro	ASGA0054380	12	37372396
YY	andro	ALGA0066247	12	37551386
YY	andro	ALGA0108594	12	39916562
YY	andro	H3GA0056701	12	39947826
YY	andro	MARC0038400	12	40018986
YY	andro	ASGA0097661	12	40020651
YY	andro	MARC0108602	12	40115607
YY	andro	DRGA0011757	12	40135089
YY	andro	ASGA0054436	12	40148263
YY	andro	H3GA0034522	12	45089779
LL	andro	H3GA0054275	12	45898400
LL	indole	MARC0054856	11	87549733
YY	andro	ALGA0082094	14	138164345
